# Supplementary material for: Fully Automated Segmentation Models of Supratentorial Meningiomas Assisted by Inclusion of Normal Brain Images
Source: J Imaging. 2022 Dec 15;8(12):327. doi: 10.3390/jimaging8120327 (PMC9782766; doi:10.3390/jimaging8120327)
Supplement: Supplementary file 1 [file jimaging-08-00327-s001.zip]

Archive with 1 entries (1 files):
- jimaging-1972887-supplementary.pdf
